# Supplementary material for: Phytochemical profiling and multi-target antibacterial in silico potential of Algerian wild sea buckthorn leaves
Source: Sci Rep. 2026 Jun 21;16:19359. doi: 10.1038/s41598-026-57022-2 (PMC13287622; doi:10.1038/s41598-026-57022-2)
Supplement: Supplementary file 3 — Supplementary Material 3 [file 41598_2026_57022_MOESM3_ESM.xls]

## Sheet: Result Table
Result Table for extrait open lab 24_11_2021 11_08_39 - Channel 1
	Reten. Time [min]	Area [mV.s]	Area [%]	Compound Name
1	3.63667	107.205	1.74214	acide ascorbique
2	7.53667	64.8023	1.05308	acide gallique
3	10.4967	207.483	3.37173	acide tannique
4	12.2267	25.0319	0.406784	vaniline
5	14.9533	152.767	2.48255	cafeine
6	17.65	441.147	7.16891	myrcetine
7	18.6467	171.318	2.78403	coumarine
8	18.9933	105.243	1.71026	epicatechine
9	23.25	89.7275	1.45813	kaempferol
10	30.27	4788.89	77.8224	catechine
	Total	6153.61	100

## Sheet: Chromatogram Data
extrait open lab 24_11_2021 11_08_39 - Channel 1			extrait open lab 24_11_2021 11_08_39 - Channel 2
Time [min]	Voltage [mV]		Time [min]	Voltage [mV]
0	-0.00238419		0	-0.00238419
0.00333333	-0.00476837		0.00333333	-0.00476837
0.00666667	-0.00715256		0.00666667	-0.00715256
0.01	-0.00715256		0.01	-0.00715256
0.0133333	-0.00834465		0.0133333	-0.00834465
0.0166667	-0.00834465		0.0166667	-0.00834465
0.02	-0.00715256		0.02	-0.00715256
0.0233333	-0.00596046		0.0233333	-0.00596046
0.0266667	-0.00596046		0.0266667	-0.00596046
0.03	-0.00715256		0.03	-0.00715256
0.0333333	-0.00715256		0.0333333	-0.00715256
0.0366667	-0.00834465		0.0366667	-0.00834465
0.04	-0.0107288		0.04	-0.0107288
0.0433333	-0.0107288		0.0433333	-0.0107288
0.0466667	-0.0119209		0.0466667	-0.0119209
0.05	-0.0119209		0.05	-0.0119209
0.0533333	-0.0119209		0.0533333	-0.0119209
0.0566667	-0.0119209		0.0566667	-0.0119209
0.06	-0.0143051		0.06	-0.0143051
0.0633333	-0.0154972		0.0633333	-0.0154972
0.0666667	-0.0154972		0.0666667	-0.0154972
0.07	-0.0154972		0.07	-0.0154972
0.0733333	-0.0154972		0.0733333	-0.0154972
0.0766667	-0.0154972		0.0766667	-0.0154972
0.08	-0.0154972		0.08	-0.0154972
0.0833333	-0.0154972		0.0833333	-0.0154972
0.0866667	-0.0154972		0.0866667	-0.0154972
0.09	-0.0143051		0.09	-0.0143051
0.0933333	-0.013113		0.0933333	-0.013113
0.0966667	-0.0119209		0.0966667	-0.0119209
0.1	-0.0107288		0.1	-0.0107288
0.103333	-0.00953674		0.103333	-0.00953674
0.106667	-0.00953674		0.106667	-0.00953674
0.11	-0.00953674		0.11	-0.00953674
0.113333	-0.00953674		0.113333	-0.00953674
0.116667	-0.0107288		0.116667	-0.0107288
0.12	-0.0107288		0.12	-0.0107288
0.123333	-0.0107288		0.123333	-0.0107288
0.126667	-0.0107288		0.126667	-0.0107288
0.13	-0.00953674		0.13	-0.00953674
0.133333	-0.00715256		0.133333	-0.00715256
0.136667	-0.00357628		0.136667	-0.00357628
0.14	-0.00119209		0.14	-0.00119209
0.143333	0.00119209		0.143333	0.00119209
0.146667	0.00357628		0.146667	0.00357628
0.15	0.00357628		0.15	0.00357628
0.153333	0.00476837		0.153333	0.00476837
0.156667	0.00476837		0.156667	0.00476837
0.16	0.00715256		0.16	0.00715256
0.163333	0.00834465		0.163333	0.00834465
0.166667	0.00953674		0.166667	0.00953674
0.17	0.0107288		0.17	0.0107288
0.173333	0.0119209		0.173333	0.0119209
0.176667	0.0143051		0.176667	0.0143051
0.18	0.0154972		0.18	0.0154972
0.183333	0.0166893		0.183333	0.0166893
0.186667	0.0166893		0.186667	0.0166893
0.19	0.0166893		0.19	0.0166893
0.193333	0.0178814		0.193333	0.0178814
0.196667	0.0190735		0.196667	0.0190735
0.2	0.0202656		0.2	0.0202656
0.203333	0.0202656		0.203333	0.0202656
0.206667	0.0202656		0.206667	0.0202656
0.21	0.0202656		0.21	0.0202656
0.213333	0.0214577		0.213333	0.0214577
0.216667	0.0226498		0.216667	0.0226498
0.22	0.025034		0.22	0.025034
0.223333	0.0274181		0.223333	0.0274181
0.226667	0.0286102		0.226667	0.0286102
0.23	0.0298023		0.23	0.0298023
0.233333	0.0309944		0.233333	0.0309944
0.236667	0.0321865		0.236667	0.0321865
0.24	0.0333786		0.24	0.0333786
0.243333	0.0357628		0.243333	0.0357628
0.246667	0.038147		0.246667	0.038147
0.25	0.0405312		0.25	0.0405312
0.253333	0.0417233		0.253333	0.0417233
0.256667	0.0441074		0.256667	0.0441074
0.26	0.0452995		0.26	0.0452995
0.263333	0.0464916		0.263333	0.0464916
0.266667	0.0476837		0.266667	0.0476837
0.27	0.0488758		0.27	0.0488758
0.273333	0.0500679		0.273333	0.0500679
0.276667	0.05126		0.276667	0.05126
0.28	0.0524521		0.28	0.0524521
0.283333	0.0524521		0.283333	0.0524521
0.286667	0.0524521		0.286667	0.0524521
0.29	0.0524521		0.29	0.0524521
0.293333	0.0500679		0.293333	0.0500679
0.296667	0.0488758		0.296667	0.0488758
0.3	0.0476837		0.3	0.0476837
0.303333	0.0476837		0.303333	0.0476837
0.306667	0.0488758		0.306667	0.0488758
0.31	0.0488758		0.31	0.0488758
0.313333	0.0488758		0.313333	0.0488758
0.316667	0.0488758		0.316667	0.0488758
0.32	0.0476837		0.32	0.0476837
0.323333	0.0464916		0.323333	0.0464916
0.326667	0.0452995		0.326667	0.0452995
0.33	0.0441074		0.33	0.0441074
0.333333	0.0441074		0.333333	0.0441074
0.336667	0.0429153		0.336667	0.0429153
0.34	0.0429153		0.34	0.0429153
0.343333	0.0429153		0.343333	0.0429153
0.346667	0.0417233		0.346667	0.0417233
0.35	0.0417233		0.35	0.0417233
0.353333	0.0405312		0.353333	0.0405312
0.356667	0.0393391		0.356667	0.0393391
0.36	0.038147		0.36	0.038147
0.363333	0.0369549		0.363333	0.0369549
0.366667	0.0345707		0.366667	0.0345707
0.37	0.0321865		0.37	0.0321865
0.373333	0.0298023		0.373333	0.0298023
0.376667	0.0274181		0.376667	0.0274181
0.38	0.0274181		0.38	0.0274181
0.383333	0.025034		0.383333	0.025034
0.386667	0.025034		0.386667	0.025034
0.39	0.025034		0.39	0.025034
0.393333	0.0238419		0.393333	0.0238419
0.396667	0.0214577		0.396667	0.0214577
0.4	0.0214577		0.4	0.0214577
0.403333	0.0190735		0.403333	0.0190735
0.406667	0.0154972		0.406667	0.0154972
0.41	0.0119209		0.41	0.0119209
0.413333	0.00953674		0.413333	0.00953674
0.416667	0.00715256		0.416667	0.00715256
0.42	0.00476837		0.42	0.00476837
0.423333	0.00357628		0.423333	0.00357628
0.426667	0.00238419		0.426667	0.00238419
0.43	0.00119209		0.43	0.00119209
0.433333	-0.00119209		0.433333	-0.00119209
0.436667	-0.00238419		0.436667	-0.00238419
0.44	-0.00476837		0.44	-0.00476837
0.443333	-0.00834465		0.443333	-0.00834465
0.446667	-0.0107288		0.446667	-0.0107288
0.45	-0.0143051		0.45	-0.0143051
0.453333	-0.0166893		0.453333	-0.0166893
0.456667	-0.0190735		0.456667	-0.0190735
0.46	-0.0226498		0.46	-0.0226498
0.463333	-0.025034		0.463333	-0.025034
0.466667	-0.026226		0.466667	-0.026226
0.47	-0.0286102		0.47	-0.0286102
0.473333	-0.0309944		0.473333	-0.0309944
0.476667	-0.0345707		0.476667	-0.0345707
0.48	-0.038147		0.48	-0.038147
0.483333	-0.0429153		0.483333	-0.0429153
0.486667	-0.0464916		0.486667	-0.0464916
0.49	-0.0500679		0.49	-0.0500679
0.493333	-0.0524521		0.493333	-0.0524521
0.496667	-0.0548363		0.496667	-0.0548363
0.5	-0.0560284		0.5	-0.0560284
0.503333	-0.0584126		0.503333	-0.0584126
0.506667	-0.0607967		0.506667	-0.0607967
0.51	-0.0631809		0.51	-0.0631809
0.513333	-0.0655651		0.513333	-0.0655651
0.516667	-0.0679493		0.516667	-0.0679493
0.52	-0.0703335		0.52	-0.0703335
0.523333	-0.0727177		0.523333	-0.0727177
0.526667	-0.0751019		0.526667	-0.0751019
0.53	-0.077486		0.53	-0.077486
0.533333	-0.0810623		0.533333	-0.0810623
0.536667	-0.0846386		0.536667	-0.0846386
0.54	-0.0870228		0.54	-0.0870228
0.543333	-0.089407		0.543333	-0.089407
0.546667	-0.089407		0.546667	-0.089407
0.55	-0.0905991		0.55	-0.0905991
0.553333	-0.0905991		0.553333	-0.0905991
0.556667	-0.0929832		0.556667	-0.0929832
0.56	-0.0941753		0.56	-0.0941753
0.563333	-0.0977516		0.563333	-0.0977516
0.566667	-0.101328		0.566667	-0.101328
0.57	-0.104904		0.57	-0.104904
0.573333	-0.107288		0.573333	-0.107288
0.576667	-0.109673		0.576667	-0.109673
0.58	-0.109673		0.58	-0.109673
0.583333	-0.110865		0.583333	-0.110865
0.586667	-0.112057		0.586667	-0.112057
0.59	-0.112057		0.59	-0.112057
0.593333	-0.113249		0.593333	-0.113249
0.596667	-0.113249		0.596667	-0.113249
0.6	-0.114441		0.6	-0.114441
0.603333	-0.115633		0.603333	-0.115633
0.606667	-0.116825		0.606667	-0.116825
0.61	-0.119209		0.61	-0.119209
0.613333	-0.120401		0.613333	-0.120401
0.616667	-0.120401		0.616667	-0.120401
0.62	-0.121593		0.62	-0.121593
0.623333	-0.121593		0.623333	-0.121593
0.626667	-0.121593		0.626667	-0.121593
0.63	-0.122786		0.63	-0.122786
0.633333	-0.123978		0.633333	-0.123978
0.636667	-0.123978		0.636667	-0.123978
0.64	-0.123978		0.64	-0.123978
0.643333	-0.12517		0.643333	-0.12517
0.646667	-0.12517		0.646667	-0.12517
0.65	-0.126362		0.65	-0.126362
0.653333	-0.127554		0.653333	-0.127554
0.656667	-0.128746		0.656667	-0.128746
0.66	-0.128746		0.66	-0.128746
0.663333	-0.129938		0.663333	-0.129938
0.666667	-0.129938		0.666667	-0.129938
0.67	-0.129938		0.67	-0.129938
0.673333	-0.129938		0.673333	-0.129938
0.676667	-0.13113		0.676667	-0.13113
0.68	-0.132322		0.68	-0.132322
0.683333	-0.133514		0.683333	-0.133514
0.686667	-0.133514		0.686667	-0.133514
0.69	-0.133514		0.69	-0.133514
0.693333	-0.134706		0.693333	-0.134706
0.696667	-0.134706		0.696667	-0.134706
0.7	-0.134706		0.7	-0.134706
0.703333	-0.135899		0.703333	-0.135899
0.706667	-0.135899		0.706667	-0.135899
0.71	-0.135899		0.71	-0.135899
0.713333	-0.135899		0.713333	-0.135899
0.716667	-0.134706		0.716667	-0.134706
0.72	-0.134706		0.72	-0.134706
0.723333	-0.133514		0.723333	-0.133514
0.726667	-0.133514		0.726667	-0.133514
0.73	-0.133514		0.73	-0.133514
0.733333	-0.133514		0.733333	-0.133514
0.736667	-0.133514		0.736667	-0.133514
0.74	-0.133514		0.74	-0.133514
0.743333	-0.133514		0.743333	-0.133514
0.746667	-0.133514		0.746667	-0.133514
0.75	-0.133514		0.75	-0.133514
0.753333	-0.132322		0.753333	-0.132322
0.756667	-0.132322		0.756667	-0.132322
0.76	-0.132322		0.76	-0.132322
0.763333	-0.132322		0.763333	-0.132322
0.766667	-0.132322		0.766667	-0.132322
0.77	-0.129938		0.77	-0.129938
0.773333	-0.129938		0.773333	-0.129938
0.776667	-0.129938		0.776667	-0.129938
0.78	-0.129938		0.78	-0.129938
0.783333	-0.128746		0.783333	-0.128746
0.786667	-0.128746		0.786667	-0.128746
0.79	-0.128746		0.79	-0.128746
0.793333	-0.128746		0.793333	-0.128746
0.796667	-0.127554		0.796667	-0.127554
0.8	-0.126362		0.8	-0.126362
0.803333	-0.12517		0.803333	-0.12517
0.806667	-0.123978		0.806667	-0.123978
0.81	-0.122786		0.81	-0.122786
0.813333	-0.121593		0.813333	-0.121593
0.816667	-0.120401		0.816667	-0.120401
0.82	-0.120401		0.82	-0.120401
0.823333	-0.120401		0.823333	-0.120401
0.826667	-0.119209		0.826667	-0.119209
0.83	-0.118017		0.83	-0.118017
0.833333	-0.116825		0.833333	-0.116825
0.836667	-0.116825		0.836667	-0.116825
0.84	-0.115633		0.84	-0.115633
0.843333	-0.115633		0.843333	-0.115633
0.846667	-0.116825		0.846667	-0.116825
0.85	-0.115633		0.85	-0.115633
0.853333	-0.115633		0.853333	-0.115633
0.856667	-0.115633		0.856667	-0.115633
0.86	-0.113249		0.86	-0.113249
0.863333	-0.113249		0.863333	-0.113249
0.866667	-0.112057		0.866667	-0.112057
0.87	-0.109673		0.87	-0.109673
0.873333	-0.10848		0.873333	-0.10848
0.876667	-0.10848		0.876667	-0.10848
0.88	-0.10848		0.88	-0.10848
0.883333	-0.107288		0.883333	-0.107288
0.886667	-0.10848		0.886667	-0.10848
0.89	-0.10848		0.89	-0.10848
0.893333	-0.107288		0.893333	-0.107288
0.896667	-0.107288		0.896667	-0.107288
0.9	-0.10848		0.9	-0.10848
0.903333	-0.10848		0.903333	-0.10848
0.906667	-0.109673		0.906667	-0.109673
0.91	-0.110865		0.91	-0.110865
0.913333	-0.112057		0.913333	-0.112057
0.916667	-0.112057		0.916667	-0.112057
0.92	-0.113249		0.92	-0.113249
0.923333	-0.113249		0.923333	-0.113249
0.926667	-0.114441		0.926667	-0.114441
0.93	-0.114441		0.93	-0.114441
0.933333	-0.115633		0.933333	-0.115633
0.936667	-0.115633		0.936667	-0.115633
0.94	-0.116825		0.94	-0.116825
0.943333	-0.118017		0.943333	-0.118017
0.946667	-0.119209		0.946667	-0.119209
0.95	-0.119209		0.95	-0.119209
0.953333	-0.120401		0.953333	-0.120401
0.956667	-0.121593		0.956667	-0.121593
0.96	-0.122786		0.96	-0.122786
0.963333	-0.12517		0.963333	-0.12517
0.966667	-0.12517		0.966667	-0.12517
0.97	-0.127554		0.97	-0.127554
0.973333	-0.127554		0.973333	-0.127554
0.976667	-0.128746		0.976667	-0.128746
0.98	-0.13113		0.98	-0.13113
0.983333	-0.132322		0.983333	-0.132322
0.986667	-0.134706		0.986667	-0.134706
0.99	-0.137091		0.99	-0.137091
0.993333	-0.139475		0.993333	-0.139475
0.996667	-0.140667		0.996667	-0.140667
1	-0.143051		1	-0.143051
1.00333	-0.145435		1.00333	-0.145435
1.00667	-0.146627		1.00667	-0.146627
1.01	-0.14782		1.01	-0.14782
1.01333	-0.14782		1.01333	-0.14782
1.01667	-0.149012		1.01667	-0.149012
1.02	-0.150204		1.02	-0.150204
1.02333	-0.151396		1.02333	-0.151396
1.02667	-0.15378		1.02667	-0.15378
1.03	-0.157356		1.03	-0.157356
1.03333	-0.15974		1.03333	-0.15974
1.03667	-0.162125		1.03667	-0.162125
1.04	-0.164509		1.04	-0.164509
1.04333	-0.168085		1.04333	-0.168085
1.04667	-0.171661		1.04667	-0.171661
1.05	-0.175238		1.05	-0.175238
1.05333	-0.178814		1.05333	-0.178814
1.05667	-0.183582		1.05667	-0.183582
1.06	-0.187159		1.06	-0.187159
1.06333	-0.189543		1.06333	-0.189543
1.06667	-0.191927		1.06667	-0.191927
1.07	-0.194311		1.07	-0.194311
1.07333	-0.194311		1.07333	-0.194311
1.07667	-0.196695		1.07667	-0.196695
1.08	-0.19908		1.08	-0.19908
1.08333	-0.202656		1.08333	-0.202656
1.08667	-0.20504		1.08667	-0.20504
1.09	-0.208616		1.09	-0.208616
1.09333	-0.211		1.09333	-0.211
1.09667	-0.214577		1.09667	-0.214577
1.1	-0.215769		1.1	-0.215769
1.10333	-0.218153		1.10333	-0.218153
1.10667	-0.220537		1.10667	-0.220537
1.11	-0.222921		1.11	-0.222921
1.11333	-0.225306		1.11333	-0.225306
1.11667	-0.228882		1.11667	-0.228882
1.12	-0.232458		1.12	-0.232458
1.12333	-0.23365		1.12333	-0.23365
1.12667	-0.236034		1.12667	-0.236034
1.13	-0.237226		1.13	-0.237226
1.13333	-0.238419		1.13333	-0.238419
1.13667	-0.239611		1.13667	-0.239611
1.14	-0.240803		1.14	-0.240803
1.14333	-0.241995		1.14333	-0.241995
1.14667	-0.244379		1.14667	-0.244379
1.15	-0.246763		1.15	-0.246763
1.15333	-0.25034		1.15333	-0.25034
1.15667	-0.253916		1.15667	-0.253916
1.16	-0.2563		1.16	-0.2563
1.16333	-0.258684		1.16333	-0.258684
1.16667	-0.261068		1.16667	-0.261068
1.17	-0.263453		1.17	-0.263453
1.17333	-0.264645		1.17333	-0.264645
1.17667	-0.265837		1.17667	-0.265837
1.18	-0.268221		1.18	-0.268221
1.18333	-0.270605		1.18333	-0.270605
1.18667	-0.271797		1.18667	-0.271797
1.19	-0.274181		1.19	-0.274181
1.19333	-0.276566		1.19333	-0.276566
1.19667	-0.277758		1.19667	-0.277758
1.2	-0.27895		1.2	-0.27895
1.20333	-0.280142		1.20333	-0.280142
1.20667	-0.282526		1.20667	-0.282526
1.21	-0.283718		1.21	-0.283718
1.21333	-0.286102		1.21333	-0.286102
1.21667	-0.288486		1.21667	-0.288486
1.22	-0.290871		1.22	-0.290871
1.22333	-0.292063		1.22333	-0.292063
1.22667	-0.294447		1.22667	-0.294447
1.23	-0.295639		1.23	-0.295639
1.23333	-0.296831		1.23333	-0.296831
1.23667	-0.296831		1.23667	-0.296831
1.24	-0.295639		1.24	-0.295639
1.24333	-0.295639		1.24333	-0.295639
1.24667	-0.295639		1.24667	-0.295639
1.25	-0.296831		1.25	-0.296831
1.25333	-0.298023		1.25333	-0.298023
1.25667	-0.298023		1.25667	-0.298023
1.26	-0.296831		1.26	-0.296831
1.26333	-0.295639		1.26333	-0.295639
1.26667	-0.294447		1.26667	-0.294447
1.27	-0.294447		1.27	-0.294447
1.27333	-0.295639		1.27333	-0.295639
1.27667	-0.296831		1.27667	-0.296831
1.28	-0.296831		1.28	-0.296831
1.28333	-0.296831		1.28333	-0.296831
1.28667	-0.296831		1.28667	-0.296831
1.29	-0.294447		1.29	-0.294447
1.29333	-0.293255		1.29333	-0.293255
1.29667	-0.293255		1.29667	-0.293255
1.3	-0.293255		1.3	-0.293255
1.30333	-0.293255		1.30333	-0.293255
1.30667	-0.293255		1.30667	-0.293255
1.31	-0.292063		1.31	-0.292063
1.31333	-0.290871		1.31333	-0.290871
1.31667	-0.289679		1.31667	-0.289679
1.32	-0.288486		1.32	-0.288486
1.32333	-0.288486		1.32333	-0.288486
1.32667	-0.288486		1.32667	-0.288486
1.33	-0.288486		1.33	-0.288486
1.33333	-0.286102		1.33333	-0.286102
1.33667	-0.286102		1.33667	-0.286102
1.34	-0.28491		1.34	-0.28491
1.34333	-0.283718		1.34333	-0.283718
1.34667	-0.282526		1.34667	-0.282526
1.35	-0.282526		1.35	-0.282526
1.35333	-0.281334		1.35333	-0.281334
1.35667	-0.280142		1.35667	-0.280142
1.36	-0.277758		1.36	-0.277758
1.36333	-0.275373		1.36333	-0.275373
1.36667	-0.272989		1.36667	-0.272989
1.37	-0.270605		1.37	-0.270605
1.37333	-0.269413		1.37333	-0.269413
1.37667	-0.268221		1.37667	-0.268221
1.38	-0.265837		1.38	-0.265837
1.38333	-0.263453		1.38333	-0.263453
1.38667	-0.261068		1.38667	-0.261068
1.39	-0.258684		1.39	-0.258684
1.39333	-0.2563		1.39333	-0.2563
1.39667	-0.255108		1.39667	-0.255108
1.4	-0.253916		1.4	-0.253916
1.40333	-0.251532		1.40333	-0.251532
1.40667	-0.25034		1.40667	-0.25034
1.41	-0.25034		1.41	-0.25034
1.41333	-0.249147		1.41333	-0.249147
1.41667	-0.247955		1.41667	-0.247955
1.42	-0.246763		1.42	-0.246763
1.42333	-0.244379		1.42333	-0.244379
1.42667	-0.241995		1.42667	-0.241995
1.43	-0.240803		1.43	-0.240803
1.43333	-0.239611		1.43333	-0.239611
1.43667	-0.238419		1.43667	-0.238419
1.44	-0.237226		1.44	-0.237226
1.44333	-0.236034		1.44333	-0.236034
1.44667	-0.234842		1.44667	-0.234842
1.45	-0.23365		1.45	-0.23365
1.45333	-0.232458		1.45333	-0.232458
1.45667	-0.231266		1.45667	-0.231266
1.46	-0.230074		1.46	-0.230074
1.46333	-0.228882		1.46333	-0.228882
1.46667	-0.22769		1.46667	-0.22769
1.47	-0.226498		1.47	-0.226498
1.47333	-0.225306		1.47333	-0.225306
1.47667	-0.225306		1.47667	-0.225306
1.48	-0.222921		1.48	-0.222921
1.48333	-0.220537		1.48333	-0.220537
1.48667	-0.218153		1.48667	-0.218153
1.49	-0.216961		1.49	-0.216961
1.49333	-0.215769		1.49333	-0.215769
1.49667	-0.214577		1.49667	-0.214577
1.5	-0.214577		1.5	-0.214577
1.50333	-0.213385		1.50333	-0.213385
1.50667	-0.212193		1.50667	-0.212193
1.51	-0.212193		1.51	-0.212193
1.51333	-0.211		1.51333	-0.211
1.51667	-0.209808		1.51667	-0.209808
1.52	-0.209808		1.52	-0.209808
1.52333	-0.208616		1.52333	-0.208616
1.52667	-0.208616		1.52667	-0.208616
1.53	-0.207424		1.53	-0.207424
1.53333	-0.207424		1.53333	-0.207424
1.53667	-0.207424		1.53667	-0.207424
1.54	-0.207424		1.54	-0.207424
1.54333	-0.208616		1.54333	-0.208616
1.54667	-0.209808		1.54667	-0.209808
1.55	-0.209808		1.55	-0.209808
1.55333	-0.211		1.55333	-0.211
1.55667	-0.212193		1.55667	-0.212193
1.56	-0.213385		1.56	-0.213385
1.56333	-0.213385		1.56333	-0.213385
1.56667	-0.214577		1.56667	-0.214577
1.57	-0.215769		1.57	-0.215769
1.57333	-0.215769		1.57333	-0.215769
1.57667	-0.215769		1.57667	-0.215769
1.58	-0.216961		1.58	-0.216961
1.58333	-0.216961		1.58333	-0.216961
1.58667	-0.216961		1.58667	-0.216961
1.59	-0.218153		1.59	-0.218153
1.59333	-0.219345		1.59333	-0.219345
1.59667	-0.220537		1.59667	-0.220537
1.6	-0.222921		1.6	-0.222921
1.60333	-0.225306		1.60333	-0.225306
1.60667	-0.22769		1.60667	-0.22769
1.61	-0.228882		1.61	-0.228882
1.61333	-0.230074		1.61333	-0.230074
1.61667	-0.230074		1.61667	-0.230074
1.62	-0.230074		1.62	-0.230074
1.62333	-0.232458		1.62333	-0.232458
1.62667	-0.234842		1.62667	-0.234842
1.63	-0.236034		1.63	-0.236034
1.63333	-0.238419		1.63333	-0.238419
1.63667	-0.240803		1.63667	-0.240803
1.64	-0.241995		1.64	-0.241995
1.64333	-0.243187		1.64333	-0.243187
1.64667	-0.245571		1.64667	-0.245571
1.65	-0.249147		1.65	-0.249147
1.65333	-0.252724		1.65333	-0.252724
1.65667	-0.255108		1.65667	-0.255108
1.66	-0.258684		1.66	-0.258684
1.66333	-0.26226		1.66333	-0.26226
1.66667	-0.265837		1.66667	-0.265837
1.67	-0.268221		1.67	-0.268221
1.67333	-0.269413		1.67333	-0.269413
1.67667	-0.272989		1.67667	-0.272989
1.68	-0.275373		1.68	-0.275373
1.68333	-0.276566		1.68333	-0.276566
1.68667	-0.277758		1.68667	-0.277758
1.69	-0.280142		1.69	-0.280142
1.69333	-0.283718		1.69333	-0.283718
1.69667	-0.286102		1.69667	-0.286102
1.7	-0.289679		1.7	-0.289679
1.70333	-0.293255		1.70333	-0.293255
1.70667	-0.295639		1.70667	-0.295639
1.71	-0.299215		1.71	-0.299215
1.71333	-0.3016		1.71333	-0.3016
1.71667	-0.303984		1.71667	-0.303984
1.72	-0.306368		1.72	-0.306368
1.72333	-0.308752		1.72333	-0.308752
1.72667	-0.309944		1.72667	-0.309944
1.73	-0.312328		1.73	-0.312328
1.73333	-0.314713		1.73333	-0.314713
1.73667	-0.319481		1.73667	-0.319481
1.74	-0.321865		1.74	-0.321865
1.74333	-0.324249		1.74333	-0.324249
1.74667	-0.327826		1.74667	-0.327826
1.75	-0.329018		1.75	-0.329018
1.75333	-0.33021		1.75333	-0.33021
1.75667	-0.331402		1.75667	-0.331402
1.76	-0.334978		1.76	-0.334978
1.76333	-0.337362		1.76333	-0.337362
1.76667	-0.342131		1.76667	-0.342131
1.77	-0.346899		1.77	-0.346899
1.77333	-0.349283		1.77333	-0.349283
1.77667	-0.351667		1.77667	-0.351667
1.78	-0.354052		1.78	-0.354052
1.78333	-0.354052		1.78333	-0.354052
1.78667	-0.356436		1.78667	-0.356436
1.79	-0.35882		1.79	-0.35882
1.79333	-0.361204		1.79333	-0.361204
1.79667	-0.362396		1.79667	-0.362396
1.8	-0.363588		1.8	-0.363588
1.80333	-0.36478		1.80333	-0.36478
1.80667	-0.365973		1.80667	-0.365973
1.81	-0.367165		1.81	-0.367165
1.81333	-0.369549		1.81333	-0.369549
1.81667	-0.371933		1.81667	-0.371933
1.82	-0.373125		1.82	-0.373125
1.82333	-0.374317		1.82333	-0.374317
1.82667	-0.375509		1.82667	-0.375509
1.83	-0.375509		1.83	-0.375509
1.83333	-0.376701		1.83333	-0.376701
1.83667	-0.379086		1.83667	-0.379086
1.84	-0.38147		1.84	-0.38147
1.84333	-0.382662		1.84333	-0.382662
1.84667	-0.385046		1.84667	-0.385046
1.85	-0.38743		1.85	-0.38743
1.85333	-0.38743		1.85333	-0.38743
1.85667	-0.388622		1.85667	-0.388622
1.86	-0.391006		1.86	-0.391006
1.86333	-0.392199		1.86333	-0.392199
1.86667	-0.393391		1.86667	-0.393391
1.87	-0.395775		1.87	-0.395775
1.87333	-0.396967		1.87333	-0.396967
1.87667	-0.396967		1.87667	-0.396967
1.88	-0.396967		1.88	-0.396967
1.88333	-0.398159		1.88333	-0.398159
1.88667	-0.398159		1.88667	-0.398159
1.89	-0.398159		1.89	-0.398159
1.89333	-0.399351		1.89333	-0.399351
1.89667	-0.400543		1.89667	-0.400543
1.9	-0.400543		1.9	-0.400543
1.90333	-0.399351		1.90333	-0.399351
1.90667	-0.399351		1.90667	-0.399351
1.91	-0.399351		1.91	-0.399351
1.91333	-0.400543		1.91333	-0.400543
1.91667	-0.401735		1.91667	-0.401735
1.92	-0.401735		1.92	-0.401735
1.92333	-0.401735		1.92333	-0.401735
1.92667	-0.401735		1.92667	-0.401735
1.93	-0.401735		1.93	-0.401735
1.93333	-0.400543		1.93333	-0.400543
1.93667	-0.399351		1.93667	-0.399351
1.94	-0.399351		1.94	-0.399351
1.94333	-0.398159		1.94333	-0.398159
1.94667	-0.396967		1.94667	-0.396967
1.95	-0.398159		1.95	-0.398159
1.95333	-0.398159		1.95333	-0.398159
1.95667	-0.399351		1.95667	-0.399351
1.96	-0.399351		1.96	-0.399351
1.96333	-0.399351		1.96333	-0.399351
1.96667	-0.398159		1.96667	-0.398159
1.97	-0.398159		1.97	-0.398159
1.97333	-0.396967		1.97333	-0.396967
1.97667	-0.396967		1.97667	-0.396967
1.98	-0.396967		1.98	-0.396967
1.98333	-0.398159		1.98333	-0.398159
1.98667	-0.396967		1.98667	-0.396967
1.99	-0.395775		1.99	-0.395775
1.99333	-0.392199		1.99333	-0.392199
1.99667	-0.389814		1.99667	-0.389814
2	-0.388622		2	-0.388622
2.00333	-0.386238		2.00333	-0.386238
2.00667	-0.38743		2.00667	-0.38743
2.01	-0.38743		2.01	-0.38743
2.01333	-0.386238		2.01333	-0.386238
2.01667	-0.385046		2.01667	-0.385046
2.02	-0.383854		2.02	-0.383854
2.02333	-0.38147		2.02333	-0.38147
2.02667	-0.380278		2.02667	-0.380278
2.03	-0.380278		2.03	-0.380278
2.03333	-0.380278		2.03333	-0.380278
2.03667	-0.38147		2.03667	-0.38147
2.04	-0.38147		2.04	-0.38147
2.04333	-0.38147		2.04333	-0.38147
2.04667	-0.380278		2.04667	-0.380278
2.05	-0.379086		2.05	-0.379086
2.05333	-0.377893		2.05333	-0.377893
2.05667	-0.375509		2.05667	-0.375509
2.06	-0.373125		2.06	-0.373125
2.06333	-0.371933		2.06333	-0.371933
2.06667	-0.370741		2.06667	-0.370741
2.07	-0.369549		2.07	-0.369549
2.07333	-0.369549		2.07333	-0.369549
2.07667	-0.367165		2.07667	-0.367165
2.08	-0.367165		2.08	-0.367165
2.08333	-0.365973		2.08333	-0.365973
2.08667	-0.36478		2.08667	-0.36478
2.09	-0.362396		2.09	-0.362396
2.09333	-0.361204		2.09333	-0.361204
2.09667	-0.360012		2.09667	-0.360012
2.1	-0.35882		2.1	-0.35882
2.10333	-0.357628		2.10333	-0.357628
2.10667	-0.357628		2.10667	-0.357628
2.11	-0.356436		2.11	-0.356436
2.11333	-0.355244		2.11333	-0.355244
2.11667	-0.354052		2.11667	-0.354052
2.12	-0.352859		2.12	-0.352859
2.12333	-0.352859		2.12333	-0.352859
2.12667	-0.352859		2.12667	-0.352859
2.13	-0.351667		2.13	-0.351667
2.13333	-0.352859		2.13333	-0.352859
2.13667	-0.354052		2.13667	-0.354052
2.14	-0.354052		2.14	-0.354052
2.14333	-0.352859		2.14333	-0.352859
2.14667	-0.352859		2.14667	-0.352859
2.15	-0.351667		2.15	-0.351667
2.15333	-0.351667		2.15333	-0.351667
2.15667	-0.351667		2.15667	-0.351667
2.16	-0.351667		2.16	-0.351667
2.16333	-0.352859		2.16333	-0.352859
2.16667	-0.352859		2.16667	-0.352859
2.17	-0.355244		2.17	-0.355244
2.17333	-0.355244		2.17333	-0.355244
2.17667	-0.356436		2.17667	-0.356436
2.18	-0.357628		2.18	-0.357628
2.18333	-0.35882		2.18333	-0.35882
2.18667	-0.357628		2.18667	-0.357628
2.19	-0.35882		2.19	-0.35882
2.19333	-0.35882		2.19333	-0.35882
2.19667	-0.35882		2.19667	-0.35882
2.2	-0.35882		2.2	-0.35882
2.20333	-0.35882		2.20333	-0.35882
2.20667	-0.360012		2.20667	-0.360012
2.21	-0.360012		2.21	-0.360012
2.21333	-0.361204		2.21333	-0.361204
2.21667	-0.361204		2.21667	-0.361204
2.22	-0.362396		2.22	-0.362396
2.22333	-0.363588		2.22333	-0.363588
2.22667	-0.36478		2.22667	-0.36478
2.23	-0.36478		2.23	-0.36478
2.23333	-0.365973		2.23333	-0.365973
2.23667	-0.365973		2.23667	-0.365973
2.24	-0.367165		2.24	-0.367165
2.24333	-0.368357		2.24333	-0.368357
2.24667	-0.369549		2.24667	-0.369549
2.25	-0.369549		2.25	-0.369549
2.25333	-0.371933		2.25333	-0.371933
2.25667	-0.373125		2.25667	-0.373125
2.26	-0.374317		2.26	-0.374317
2.26333	-0.373125		2.26333	-0.373125
2.26667	-0.375509		2.26667	-0.375509
2.27	-0.375509		2.27	-0.375509
2.27333	-0.376701		2.27333	-0.376701
2.27667	-0.379086		2.27667	-0.379086
2.28	-0.38147		2.28	-0.38147
2.28333	-0.382662		2.28333	-0.382662
2.28667	-0.385046		2.28667	-0.385046
2.29	-0.386238		2.29	-0.386238
2.29333	-0.38743		2.29333	-0.38743
2.29667	-0.389814		2.29667	-0.389814
2.3	-0.389814		2.3	-0.389814
2.30333	-0.391006		2.30333	-0.391006
2.30667	-0.394583		2.30667	-0.394583
2.31	-0.394583		2.31	-0.394583
2.31333	-0.394583		2.31333	-0.394583
2.31667	-0.395775		2.31667	-0.395775
2.32	-0.396967		2.32	-0.396967
2.32333	-0.396967		2.32333	-0.396967
2.32667	-0.398159		2.32667	-0.398159
2.33	-0.400543		2.33	-0.400543
2.33333	-0.402927		2.33333	-0.402927
2.33667	-0.405312		2.33667	-0.405312
2.34	-0.408888		2.34	-0.408888
2.34333	-0.41008		2.34333	-0.41008
2.34667	-0.412464		2.34667	-0.412464
2.35	-0.413656		2.35	-0.413656
2.35333	-0.413656		2.35333	-0.413656
2.35667	-0.413656		2.35667	-0.413656
2.36	-0.414848		2.36	-0.414848
2.36333	-0.417233		2.36333	-0.417233
2.36667	-0.417233		2.36667	-0.417233
2.37	-0.420809		2.37	-0.420809
2.37333	-0.420809		2.37333	-0.420809
2.37667	-0.422001		2.37667	-0.422001
2.38	-0.423193		2.38	-0.423193
2.38333	-0.424385		2.38333	-0.424385
2.38667	-0.425577		2.38667	-0.425577
2.39	-0.426769		2.39	-0.426769
2.39333	-0.427961		2.39333	-0.427961
2.39667	-0.430346		2.39667	-0.430346
2.4	-0.430346		2.4	-0.430346
2.40333	-0.43273		2.40333	-0.43273
2.40667	-0.43273		2.40667	-0.43273
2.41	-0.433922		2.41	-0.433922
2.41333	-0.435114		2.41333	-0.435114
2.41667	-0.436306		2.41667	-0.436306
2.42	-0.437498		2.42	-0.437498
2.42333	-0.441074		2.42333	-0.441074
2.42667	-0.441074		2.42667	-0.441074
2.43	-0.443459		2.43	-0.443459
2.43333	-0.444651		2.43333	-0.444651
2.43667	-0.445843		2.43667	-0.445843
2.44	-0.445843		2.44	-0.445843
2.44333	-0.448227		2.44333	-0.448227
2.44667	-0.447035		2.44667	-0.447035
2.45	-0.447035		2.45	-0.447035
2.45333	-0.447035		2.45333	-0.447035
2.45667	-0.447035		2.45667	-0.447035
2.46	-0.445843		2.46	-0.445843
2.46333	-0.447035		2.46333	-0.447035
2.46667	-0.448227		2.46667	-0.448227
2.47	-0.449419		2.47	-0.449419
2.47333	-0.450611		2.47333	-0.450611
2.47667	-0.451803		2.47667	-0.451803
2.48	-0.451803		2.48	-0.451803
2.48333	-0.451803		2.48333	-0.451803
2.48667	-0.452995		2.48667	-0.452995
2.49	-0.454187		2.49	-0.454187
2.49333	-0.455379		2.49333	-0.455379
2.49667	-0.455379		2.49667	-0.455379
2.5	-0.457764		2.5	-0.457764
2.50333	-0.457764		2.50333	-0.457764
2.50667	-0.457764		2.50667	-0.457764
2.51	-0.456572		2.51	-0.456572
2.51333	-0.457764		2.51333	-0.457764
2.51667	-0.457764		2.51667	-0.457764
2.52	-0.457764		2.52	-0.457764
2.52333	-0.458956		2.52333	-0.458956
2.52667	-0.458956		2.52667	-0.458956
2.53	-0.460148		2.53	-0.460148
2.53333	-0.460148		2.53333	-0.460148
2.53667	-0.460148		2.53667	-0.460148
2.54	-0.460148		2.54	-0.460148
2.54333	-0.46134		2.54333	-0.46134
2.54667	-0.46134		2.54667	-0.46134
2.55	-0.46134		2.55	-0.46134
2.55333	-0.462532		2.55333	-0.462532
2.55667	-0.462532		2.55667	-0.462532
2.56	-0.462532		2.56	-0.462532
2.56333	-0.46134		2.56333	-0.46134
2.56667	-0.460148		2.56667	-0.460148
2.57	-0.458956		2.57	-0.458956
2.57333	-0.458956		2.57333	-0.458956
2.57667	-0.458956		2.57667	-0.458956
2.58	-0.460148		2.58	-0.460148
2.58333	-0.46134		2.58333	-0.46134
2.58667	-0.46134		2.58667	-0.46134
2.59	-0.46134		2.59	-0.46134
2.59333	-0.460148		2.59333	-0.460148
2.59667	-0.458956		2.59667	-0.458956
2.6	-0.458956		2.6	-0.458956
2.60333	-0.458956		2.60333	-0.458956
2.60667	-0.458956		2.60667	-0.458956
2.61	-0.457764		2.61	-0.457764
2.61333	-0.457764		2.61333	-0.457764
2.61667	-0.457764		2.61667	-0.457764
2.62	-0.455379		2.62	-0.455379
2.62333	-0.454187		2.62333	-0.454187
2.62667	-0.452995		2.62667	-0.452995
2.63	-0.452995		2.63	-0.452995
2.63333	-0.451803		2.63333	-0.451803
2.63667	-0.450611		2.63667	-0.450611
2.64	-0.449419		2.64	-0.449419
2.64333	-0.449419		2.64333	-0.449419
2.64667	-0.448227		2.64667	-0.448227
2.65	-0.449419		2.65	-0.449419
2.65333	-0.447035		2.65333	-0.447035
2.65667	-0.445843		2.65667	-0.445843
2.66	-0.444651		2.66	-0.444651
2.66333	-0.442266		2.66333	-0.442266
2.66667	-0.442266		2.66667	-0.442266
2.67	-0.441074		2.67	-0.441074
2.67333	-0.43869		2.67333	-0.43869
2.67667	-0.43869		2.67667	-0.43869
2.68	-0.43869		2.68	-0.43869
2.68333	-0.437498		2.68333	-0.437498
2.68667	-0.437498		2.68667	-0.437498
2.69	-0.43869		2.69	-0.43869
2.69333	-0.43869		2.69333	-0.43869
2.69667	-0.436306		2.69667	-0.436306
2.7	-0.435114		2.7	-0.435114
2.70333	-0.43273		2.70333	-0.43273
2.70667	-0.430346		2.70667	-0.430346
2.71	-0.430346		2.71	-0.430346
2.71333	-0.430346		2.71333	-0.430346
2.71667	-0.430346		2.71667	-0.430346
2.72	-0.430346		2.72	-0.430346
2.72333	-0.431538		2.72333	-0.431538
2.72667	-0.430346		2.72667	-0.430346
2.73	-0.429153		2.73	-0.429153
2.73333	-0.430346		2.73333	-0.430346
2.73667	-0.430346		2.73667	-0.430346
2.74	-0.431538		2.74	-0.431538
2.74333	-0.43273		2.74333	-0.43273
2.74667	-0.43273		2.74667	-0.43273
2.75	-0.43273		2.75	-0.43273
2.75333	-0.433922		2.75333	-0.433922
2.75667	-0.43273		2.75667	-0.43273
2.76	-0.431538		2.76	-0.431538
2.76333	-0.431538		2.76333	-0.431538
2.76667	-0.431538		2.76667	-0.431538
2.77	-0.430346		2.77	-0.430346
2.77333	-0.429153		2.77333	-0.429153
2.77667	-0.429153		2.77667	-0.429153
2.78	-0.429153		2.78	-0.429153
2.78333	-0.430346		2.78333	-0.430346
2.78667	-0.431538		2.78667	-0.431538
2.79	-0.433922		2.79	-0.433922
2.79333	-0.433922		2.79333	-0.433922
2.79667	-0.435114		2.79667	-0.435114
2.8	-0.436306		2.8	-0.436306
2.80333	-0.436306		2.80333	-0.436306
2.80667	-0.436306		2.80667	-0.436306
2.81	-0.43869		2.81	-0.43869
2.81333	-0.441074		2.81333	-0.441074
2.81667	-0.442266		2.81667	-0.442266
2.82	-0.444651		2.82	-0.444651
2.82333	-0.447035		2.82333	-0.447035
2.82667	-0.448227		2.82667	-0.448227
2.83	-0.449419		2.83	-0.449419
2.83333	-0.451803		2.83333	-0.451803
2.83667	-0.454187		2.83667	-0.454187
2.84	-0.456572		2.84	-0.456572
2.84333	-0.458956		2.84333	-0.458956
2.84667	-0.46134		2.84667	-0.46134
2.85	-0.463724		2.85	-0.463724
2.85333	-0.464916		2.85333	-0.464916
2.85667	-0.4673		2.85667	-0.4673
2.86	-0.469685		2.86	-0.469685
2.86333	-0.472069		2.86333	-0.472069
2.86667	-0.474453		2.86667	-0.474453
2.87	-0.474453		2.87	-0.474453
2.87333	-0.474453		2.87333	-0.474453
2.87667	-0.474453		2.87667	-0.474453
2.88	-0.474453		2.88	-0.474453
2.88333	-0.472069		2.88333	-0.472069
2.88667	-0.469685		2.88667	-0.469685
2.89	-0.468493		2.89	-0.468493
2.89333	-0.464916		2.89333	-0.464916
2.89667	-0.460148		2.89667	-0.460148
2.9	-0.455379		2.9	-0.455379
2.90333	-0.450611		2.90333	-0.450611
2.90667	-0.444651		2.90667	-0.444651
2.91	-0.43869		2.91	-0.43869
2.91333	-0.430346		2.91333	-0.430346
2.91667	-0.424385		2.91667	-0.424385
2.92	-0.41604		2.92	-0.41604
2.92333	-0.407696		2.92333	-0.407696
2.92667	-0.398159		2.92667	-0.398159
2.93	-0.388622		2.93	-0.388622
2.93333	-0.379086		2.93333	-0.379086
2.93667	-0.368357		2.93667	-0.368357
2.94	-0.356436		2.94	-0.356436
2.94333	-0.345707		2.94333	-0.345707
2.94667	-0.333786		2.94667	-0.333786
2.95	-0.323057		2.95	-0.323057
2.95333	-0.314713		2.95333	-0.314713
2.95667	-0.303984		2.95667	-0.303984
2.96	-0.294447		2.96	-0.294447
2.96333	-0.283718		2.96333	-0.283718
2.96667	-0.274181		2.96667	-0.274181
2.97	-0.263453		2.97	-0.263453
2.97333	-0.252724		2.97333	-0.252724
2.97667	-0.243187		2.97667	-0.243187
2.98	-0.23365		2.98	-0.23365
2.98333	-0.224113		2.98333	-0.224113
2.98667	-0.215769		2.98667	-0.215769
2.99	-0.207424		2.99	-0.207424
2.99333	-0.19908		2.99333	-0.19908
2.99667	-0.191927		2.99667	-0.191927
3	-0.185966		3	-0.185966
3.00333	-0.178814		3.00333	-0.178814
3.00667	-0.172853		3.00667	-0.172853
3.01	-0.168085		3.01	-0.168085
3.01333	-0.164509		3.01333	-0.164509
3.01667	-0.160933		3.01667	-0.160933
3.02	-0.158548		3.02	-0.158548
3.02333	-0.157356		3.02333	-0.157356
3.02667	-0.154972		3.02667	-0.154972
3.03	-0.15378		3.03	-0.15378
3.03333	-0.15378		3.03333	-0.15378
3.03667	-0.15378		3.03667	-0.15378
3.04	-0.154972		3.04	-0.154972
3.04333	-0.157356		3.04333	-0.157356
3.04667	-0.158548		3.04667	-0.158548
3.05	-0.15974		3.05	-0.15974
3.05333	-0.160933		3.05333	-0.160933
3.05667	-0.163317		3.05667	-0.163317
3.06	-0.164509		3.06	-0.164509
3.06333	-0.164509		3.06333	-0.164509
3.06667	-0.168085		3.06667	-0.168085
3.07	-0.169277		3.07	-0.169277
3.07333	-0.169277		3.07333	-0.169277
3.07667	-0.166893		3.07667	-0.166893
3.08	-0.164509		3.08	-0.164509
3.08333	-0.15974		3.08333	-0.15974
3.08667	-0.15378		3.08667	-0.15378
3.09	-0.144243		3.09	-0.144243
3.09333	-0.133514		3.09333	-0.133514
3.09667	-0.121593		3.09667	-0.121593
3.1	-0.104904		3.1	-0.104904
3.10333	-0.0846386		3.10333	-0.0846386
3.10667	-0.0596046		3.10667	-0.0596046
3.11	-0.0321865		3.11	-0.0321865
3.11333	-0.00238419		3.11333	-0.00238419
3.11667	0.0274181		3.11667	0.0274181
3.12	0.0619888		3.12	0.0619888
3.12333	0.0965595		3.12333	0.0965595
3.12667	0.132322		3.12667	0.132322
3.13	0.171661		3.13	0.171661
3.13333	0.213385		3.13333	0.213385
3.13667	0.253916		3.13667	0.253916
3.14	0.296831		3.14	0.296831
3.14333	0.339746		3.14333	0.339746
3.14667	0.38147		3.14667	0.38147
3.15	0.424385		3.15	0.424385
3.15333	0.464916		3.15333	0.464916
3.15667	0.504255		3.15667	0.504255
3.16	0.542402		3.16	0.542402
3.16333	0.578165		3.16333	0.578165
3.16667	0.612736		3.16667	0.612736
3.17	0.647306		3.17	0.647306
3.17333	0.679493		3.17333	0.679493
3.17667	0.711679		3.17667	0.711679
3.18	0.741482		3.18	0.741482
3.18333	0.770092		3.18333	0.770092
3.18667	0.79751		3.18667	0.79751
3.19	0.823736		3.19	0.823736
3.19333	0.84877		3.19333	0.84877
3.19667	0.876188		3.19667	0.876188
3.2	0.901222		3.2	0.901222
3.20333	0.926256		3.20333	0.926256
3.20667	0.950098		3.20667	0.950098
3.21	0.975132		3.21	0.975132
3.21333	0.998974		3.21333	0.998974
3.21667	1.0252		3.21667	1.0252
3.22	1.05381		3.22	1.05381
3.22333	1.08242		3.22333	1.08242
3.22667	1.11341		3.22667	1.11341
3.23	1.14322		3.23	1.14322
3.23333	1.1754		3.23333	1.1754
3.23667	1.20759		3.23667	1.20759
3.24	1.24097		3.24	1.24097
3.24333	1.27554		3.24333	1.27554
3.24667	1.3113		3.24667	1.3113
3.25	1.34706		3.25	1.34706
3.25333	1.38283		3.25333	1.38283
3.25667	1.41859		3.25667	1.41859
3.26	1.45316		3.26	1.45316
3.26333	1.48773		3.26333	1.48773
3.26667	1.52349		3.26667	1.52349
3.27	1.55926		3.27	1.55926
3.27333	1.59621		3.27333	1.59621
3.27667	1.63198		3.27667	1.63198
3.28	1.66893		3.28	1.66893
3.28333	1.70469		3.28333	1.70469
3.28667	1.74165		3.28667	1.74165
3.29	1.7786		3.29	1.7786
3.29333	1.81794		3.29333	1.81794
3.29667	1.86086		3.29667	1.86086
3.3	1.90377		3.3	1.90377
3.30333	1.95026		3.30333	1.95026
3.30667	2.00033		3.30667	2.00033
3.31	2.05278		3.31	2.05278
3.31333	2.11		3.31333	2.11
3.31667	2.17319		3.31667	2.17319
3.32	2.24113		3.32	2.24113
3.32333	2.31624		3.32333	2.31624
3.32667	2.36392		3.32667	2.39968
3.33	2.40088		3.33	2.49147
3.33333	2.43902		3.33333	2.5928
3.33667	2.47598		3.33667	2.70724
3.34	2.51412		3.34	2.83003
3.34333	2.55108		3.34333	2.96712
3.34667	2.58923		3.34667	3.11613
3.35	2.62618		3.35	3.27706
3.35333	2.66433		3.35333	3.44872
3.35667	2.70128		3.35667	3.63111
3.36	2.73943		3.36	3.82185
3.36333	2.77638		3.36333	4.01974
3.36667	2.81453		3.36667	4.22001
3.37	2.85149		3.37	4.42147
3.37333	2.88963		3.37333	4.62174
3.37667	2.92659		3.37667	4.81486
3.38	2.96474		3.38	4.99964
3.38333	3.00169		3.38333	5.17368
3.38667	3.03984		3.38667	5.337
3.39	3.07679		3.39	5.4872
3.39333	3.11494		3.39333	5.6231
3.39667	3.15189		3.39667	5.74231
3.4	3.19004		3.4	5.84841
3.40333	3.227		3.40333	5.9402
3.40667	3.26514		3.40667	6.01768
3.41	3.3021		3.41	6.08206
3.41333	3.34024		3.41333	6.13332
3.41667	3.3772		3.41667	6.17266
3.42	3.41535		3.42	6.20246
3.42333	3.4523		3.42333	6.22153
3.42667	3.48926		3.42667	6.22988
3.43	3.5274		3.43	6.22988
3.43333	3.56436		3.43333	6.22153
3.43667	3.6025		3.43667	6.20604
3.44	3.63946		3.44	6.18339
3.44333	3.67761		3.44333	6.15597
3.44667	3.71456		3.44667	6.12259
3.45	3.75271		3.45	6.08444
3.45333	3.78966		3.45333	6.04391
3.45667	3.82781		3.45667	5.9998
3.46	3.86477		3.46	5.9545
3.46333	3.90291		3.46333	5.90801
3.46667	3.93987		3.46667	5.85914
3.47	3.97801		3.47	5.81026
3.47333	4.01497		3.47333	5.76138
3.47667	4.05312		3.47667	5.7137
3.48	4.09007		3.48	5.66483
3.48333	4.12822		3.48333	5.61953
3.48667	4.16517		3.48667	5.57661
3.49	4.20332		3.49	5.53608
3.49333	4.24027		3.49333	5.49793
3.49667	4.27842		3.49667	5.46336
3.5	4.31538		3.5	5.42998
3.50333	4.35352		3.50333	5.39899
3.50667	4.39048		3.50667	5.36919
3.51	4.42863		3.51	5.34058
3.51333	4.46558		3.51333	5.31435
3.51667	4.50373		3.51667	5.28693
3.52	4.54068		3.52	5.26071
3.52333	4.57764		3.52333	5.23567
3.52667	4.61578		3.52667	5.21064
3.53	4.65274		3.53	5.1856
3.53333	4.69089		3.53333	5.16295
3.53667	4.72784		3.53667	5.1415
3.54	4.76599		3.54	5.12242
3.54333	4.80294		3.54333	5.10454
3.54667	4.84109		3.54667	5.09024
3.55	4.87804		3.55	5.07712
3.55333	4.91619		3.55333	5.06639
3.55667	4.95315		3.55667	5.06163
3.56	4.99129		3.56	5.06163
3.56333	5.02825		3.56333	5.06639
3.56667	5.06639		3.56667	5.07951
3.57	5.10097		3.57	5.10097
3.57333	5.13434		3.57333	5.13434
3.57667	5.17964		3.57667	5.17964
3.58	5.24163		3.58	5.24163
3.58333	5.32627		3.58333	5.32627
3.58667	5.43594		3.58667	5.43594
3.59	5.58138		3.59	5.58138
3.59333	5.7745		3.59333	5.7745
3.59667	6.03914		3.59667	6.03914
3.6	6.42061		3.6	6.42061
3.60333	7.02262		3.60333	7.02262
3.60667	8.06332		3.60667	8.06332
3.61	9.98616		3.61	9.98616
3.61333	13.3872		3.61333	13.3872
3.61667	18.6813		3.61667	18.6813
3.62	25.779		3.62	25.779
3.62333	34.0581		3.62333	34.0581
3.62667	42.4075		3.62667	42.4075
3.63	49.417		3.63	49.417
3.63333	53.8802		3.63333	53.8802
3.63667	55.2332		3.63667	55.2332
3.64	53.5846		3.64	53.5846
3.64333	49.5005		3.64333	49.5005
3.64667	43.7748		3.64667	43.7748
3.65	37.2148		3.65	37.2148
3.65333	30.5235		3.65333	30.5235
3.65667	24.2293		3.65667	24.2293
3.66	18.6574		3.66	18.6574
3.66333	13.9689		3.66333	13.9689
3.66667	10.1924		3.66667	10.1924
3.67	7.27773		3.67	7.27773
3.67333	5.12123		3.67333	5.12123
3.67667	3.6037		3.67667	3.6037
3.68	2.59519		3.68	2.59519
3.68333	1.98722		3.68333	1.98722
3.68667	1.67489		3.68667	1.67489
3.69	1.5831		3.69	1.57833
3.69333	1.59025		3.69333	1.6284
3.69667	1.5974		3.69667	1.77503
3.7	1.60575		3.7	1.98007
3.70333	1.6129		3.70333	2.21372
3.70667	1.62005		3.70667	2.45571
3.71	1.6284		3.71	2.69532
3.71333	1.63555		3.71333	2.91944
3.71667	1.6439		3.71667	3.12686
3.72	1.65105		3.72	3.31163
3.72333	1.6582		3.72333	3.47733
3.72667	1.66655		3.72667	3.62158
3.73	1.6737		3.73	3.74556
3.73333	1.68085		3.73333	3.85284
3.73667	1.6892		3.73667	3.94344
3.74	1.69635		3.74	4.01855
3.74333	1.7035		3.74333	4.08292
3.74667	1.71185		3.74667	4.13537
3.75	1.719		3.75	4.17948
3.75333	1.72734		3.75333	4.21524
3.75667	1.7345		3.75667	4.24504
3.76	1.74165		3.76	4.26888
3.76333	1.74999		3.76333	4.28796
3.76667	1.75714		3.76667	4.30346
3.77	1.7643		3.77	4.31418
3.77333	1.77264		3.77333	4.32134
3.77667	1.77979		3.77667	4.32491
3.78	1.78695		3.78	4.32372
3.78333	1.79529		3.78333	4.32134
3.78667	1.80244		3.78667	4.31418
3.79	1.8096		3.79	4.30465
3.79333	1.81794		3.79333	4.29273
3.79667	1.82509		3.79667	4.27842
3.8	1.83344		3.8	4.26292
3.80333	1.84059		3.80333	4.24385
3.80667	1.84774		3.80667	4.22239
3.81	1.85609		3.81	4.19974
3.81333	1.86324		3.81333	4.17471
3.81667	1.87039		3.81667	4.14848
3.82	1.87874		3.82	4.12226
3.82333	1.88589		3.82333	4.09484
3.82667	1.89304		3.82667	4.06384
3.83	1.90139		3.83	4.03285
3.83333	1.90854		3.83333	4.00066
3.83667	1.91689		3.83667	3.96729
3.84	1.92404		3.84	3.93391
3.84333	1.93119		3.84333	3.90053
3.84667	1.93954		3.84667	3.86477
3.85	1.94669		3.85	3.829
3.85333	1.95384		3.85333	3.79205
3.85667	1.96218		3.85667	3.7539
3.86	1.96934		3.86	3.71575
3.86333	1.97649		3.86333	3.67641
3.86667	1.98483		3.86667	3.63708
3.87	1.99199		3.87	3.59893
3.87333	1.99914		3.87333	3.55959
3.87667	2.00748		3.87667	3.52263
3.88	2.01464		3.88	3.48568
3.88333	2.02298		3.88333	3.44872
3.88667	2.03013		3.88667	3.41058
3.89	2.03729		3.89	3.37243
3.89333	2.04563		3.89333	3.33667
3.89667	2.05278		3.89667	3.29971
3.9	2.05994		3.9	3.26395
3.90333	2.06828		3.90333	3.227
3.90667	2.07543		3.90667	3.19004
3.91	2.08259		3.91	3.15309
3.91333	2.09093		3.91333	3.11613
3.91667	2.09808		3.91667	3.07918
3.92	2.10643		3.92	3.04222
3.92333	2.11358		3.92333	3.00646
3.92667	2.12073		3.92667	2.9695
3.93	2.12908		3.93	2.93374
3.93333	2.13623		3.93333	2.89917
3.93667	2.14338		3.93667	2.86222
3.94	2.15173		3.94	2.82526
3.94333	2.15888		3.94333	2.78711
3.94667	2.16603		3.94667	2.75016
3.95	2.17438		3.95	2.71201
3.95333	2.18153		3.95333	2.67625
3.95667	2.18868		3.95667	2.6381
3.96	2.19703		3.96	2.60234
3.96333	2.20418		3.96333	2.56538
3.96667	2.21252		3.96667	2.52962
3.97	2.21968		3.97	2.49505
3.97333	2.22683		3.97333	2.46406
3.97667	2.23517		3.97667	2.43545
3.98	2.24233		3.98	2.41041
3.98333	2.24948		3.98333	2.38657
3.98667	2.25782		3.98667	2.3663
3.99	2.26498		3.99	2.34842
3.99333	2.27213		3.99333	2.33531
3.99667	2.28047		3.99667	2.32458
4	2.28763		4	2.31862
4.00333	2.29597		4.00333	2.31385
4.00667	2.30312		4.00667	2.31266
4.01	2.31028		4.01	2.31266
4.01333	2.31862		4.01333	2.31624
4.01667	2.32577		4.01667	2.3222
4.02	2.33293		4.02	2.33173
4.02333	2.34246		4.02333	2.34246
4.02667	2.35438		4.02667	2.35438
4.03	2.3675		4.03	2.3675
4.03333	2.3818		4.03333	2.3818
4.03667	2.39372		4.03667	2.39372
4.04	2.40684		4.04	2.40684
4.04333	2.41995		4.04333	2.41995
4.04667	2.43306		4.04667	2.43306
4.05	2.44617		4.05	2.44617
4.05333	2.45929		4.05333	2.45929
4.05667	2.47359		4.05667	2.47359
4.06	2.48551		4.06	2.48551
4.06333	2.49624		4.06333	2.49624
4.06667	2.50816		4.06667	2.50816
4.07	2.5177		4.07	2.5177
4.07333	2.52604		4.07333	2.52604
4.07667	2.53439		4.07667	2.53439
4.08	2.54154		4.08	2.54154
4.08333	2.5475		4.08333	2.5475
4.08667	2.55346		4.08667	2.55346
4.09	2.55942		4.09	2.55942
4.09333	2.563		4.09333	2.563
4.09667	2.56777		4.09667	2.56777
4.1	2.57254		4.1	2.57254
4.10333	2.57492		4.10333	2.57492
4.10667	2.5785		4.10667	2.5785
4.11	2.58207		4.11	2.58207
4.11333	2.58327		4.11333	2.58327
4.11667	2.58565		4.11667	2.58565
4.12	2.58923		4.12	2.58923
4.12333	2.59161		4.12333	2.59161
4.12667	2.59399		4.12667	2.59399
4.13	2.59638		4.13	2.59638
4.13333	2.59757		4.13333	2.59757
4.13667	2.59995		4.13667	2.59995
4.14	2.60234		4.14	2.60234
4.14333	2.60472		4.14333	2.60472
4.14667	2.60711		4.14667	2.60711
4.15	2.60949		4.15	2.60949
4.15333	2.60949		4.15333	2.60949
4.15667	2.60949		4.15667	2.60949
4.16	2.60711		4.16	2.60711
4.16333	2.60592		4.16333	2.60592
4.16667	2.60592		4.16667	2.60592
4.17	2.60592		4.17	2.60592
4.17333	2.60592		4.17333	2.60592
4.17667	2.60711		4.17667	2.60711
4.18	2.60711		4.18	2.60711
4.18333	2.60592		4.18333	2.60592
4.18667	2.60353		4.18667	2.60353
4.19	2.60115		4.19	2.60115
4.19333	2.59876		4.19333	2.59876
4.19667	2.59519		4.19667	2.59519
4.2	2.59042		4.2	2.59042
4.20333	2.58565		4.20333	2.58565
4.20667	2.58088		4.20667	2.58088
4.21	2.57611		4.21	2.57611
4.21333	2.57015		4.21333	2.57015
4.21667	2.56419		4.21667	2.56419
4.22	2.55823		4.22	2.55823
4.22333	2.54989		4.22333	2.54989
4.22667	2.54154		4.22667	2.54154
4.23	2.5332		4.23	2.5332
4.23333	2.52247		4.23333	2.52247
4.23667	2.51174		4.23667	2.51174
4.24	2.50101		4.24	2.50101
4.24333	2.4879		4.24333	2.4879
4.24667	2.47717		4.24667	2.47717
4.25	2.46406		4.25	2.46406
4.25333	2.45094		4.25333	2.45094
4.25667	2.43783		4.25667	2.43783
4.26	2.42472		4.26	2.42472
4.26333	2.41041		4.26333	2.41041
4.26667	2.39611		4.26667	2.39611
4.27	2.38299		4.27	2.38299
4.27333	2.36869		4.27333	2.36869
4.27667	2.35438		4.27667	2.35438
4.28	2.33889		4.28	2.33889
4.28333	2.32577		4.28333	2.32577
4.28667	2.31385		4.28667	2.31385
4.29	2.30193		4.29	2.30193
4.29333	2.2912		4.29333	2.2912
4.29667	2.28167		4.29667	2.28167
4.3	2.27332		4.3	2.27332
4.30333	2.26378		4.30333	2.26378
4.30667	2.25544		4.30667	2.25544
4.31	2.2471		4.31	2.2471
4.31333	2.23756		4.31333	2.23756
4.31667	2.22921		4.31667	2.22921
4.32	2.22087		4.32	2.22087
4.32333	2.21133		4.32333	2.21133
4.32667	2.2018		4.32667	2.2018
4.33	2.19107		4.33	2.19107
4.33333	2.17915		4.33333	2.17915
4.33667	2.16842		4.33667	2.16842
4.34	2.15769		4.34	2.15769
4.34333	2.14577		4.34333	2.14577
4.34667	2.13504		4.34667	2.13504
4.35	2.12312		4.35	2.12312
4.35333	2.11		4.35333	2.11
4.35667	2.09689		4.35667	2.09689
4.36	2.08378		4.36	2.08378
4.36333	2.07067		4.36333	2.07067
4.36667	2.05874		4.36667	2.05874
4.37	2.04563		4.37	2.04563
4.37333	2.03371		4.37333	2.03371
4.37667	2.02179		4.37667	2.02179
4.38	2.00987		4.38	2.00987
4.38333	2.00033		4.38333	2.00033
4.38667	1.9896		4.38667	1.9896
4.39	1.98007		4.39	1.98007
4.39333	1.97053		4.39333	1.97053
4.39667	1.96218		4.39667	1.96218
4.4	1.95265		4.4	1.95265
4.40333	1.94192		4.40333	1.94192
4.40667	1.93357		4.40667	1.93357
4.41	1.92404		4.41	1.92404
4.41333	1.9145		4.41333	1.9145
4.41667	1.90496		4.41667	1.90496
4.42	1.89662		4.42	1.89662
4.42333	1.88708		4.42333	1.88708
4.42667	1.87755		4.42667	1.87755
4.43	1.8692		4.43	1.8692
4.43333	1.86205		4.43333	1.86205
4.43667	1.8537		4.43667	1.8537
4.44	1.84655		4.44	1.84655
4.44333	1.8394		4.44333	1.8394
4.44667	1.83225		4.44667	1.83225
4.45	1.82509		4.45	1.82509
4.45333	1.81913		4.45333	1.81913
4.45667	1.81198		4.45667	1.81198
4.46	1.80602		4.46	1.80602
4.46333	1.80125		4.46333	1.80125
4.46667	1.79529		4.46667	1.79529
4.47	1.79052		4.47	1.79052
4.47333	1.78337		4.47333	1.78337
4.47667	1.7786		4.47667	1.7786
4.48	1.77264		4.48	1.77264
4.48333	1.76787		4.48333	1.76787
4.48667	1.7643		4.48667	1.7643
4.49	1.75953		4.49	1.75953
4.49333	1.75595		4.49333	1.75595
4.49667	1.75238		4.49667	1.75238
4.5	1.7488		4.5	1.7488
4.50333	1.74403		4.50333	1.74403
4.50667	1.74046		4.50667	1.74046
4.51	1.73569		4.51	1.73569
4.51333	1.7333		4.51333	1.7333
4.51667	1.72973		4.51667	1.72973
4.52	1.72615		4.52	1.72615
4.52333	1.72377		4.52333	1.72377
4.52667	1.72138		4.52667	1.72138
4.53	1.71661		4.53	1.71661
4.53333	1.71423		4.53333	1.71423
4.53667	1.71185		4.53667	1.71185
4.54	1.70708		4.54	1.70708
4.54333	1.70588		4.54333	1.70588
4.54667	1.7035		4.54667	1.7035
4.55	1.70231		4.55	1.70231
4.55333	1.69873		4.55333	1.69873
4.55667	1.69754		4.55667	1.69754
4.56	1.69635		4.56	1.69635
4.56333	1.69396		4.56333	1.69396
4.56667	1.69158		4.56667	1.69158
4.57	1.6892		4.57	1.6892
4.57333	1.68562		4.57333	1.68562
4.57667	1.68204		4.57667	1.68204
4.58	1.67727		4.58	1.67727
4.58333	1.6737		4.58333	1.6737
4.58667	1.67131		4.58667	1.67131
4.59	1.66893		4.59	1.66893
4.59333	1.66655		4.59333	1.66655
4.59667	1.66297		4.59667	1.66297
4.6	1.65939		4.6	1.65939
4.60333	1.65582		4.60333	1.65582
4.60667	1.65224		4.60667	1.65224
4.61	1.64986		4.61	1.64986
4.61333	1.64866		4.61333	1.64866
4.61667	1.64628		4.61667	1.64628
4.62	1.64509		4.62	1.64509
4.62333	1.6427		4.62333	1.6427
4.62667	1.64151		4.62667	1.64151
4.63	1.63913		4.63	1.63913
4.63333	1.63794		4.63333	1.63794
4.63667	1.63794		4.63667	1.63794
4.64	1.63674		4.64	1.63674
4.64333	1.63674		4.64333	1.63674
4.64667	1.63794		4.64667	1.63794
4.65	1.63913		4.65	1.63913
4.65333	1.64032		4.65333	1.64032
4.65667	1.6427		4.65667	1.6427
4.66	1.64747		4.66	1.64747
4.66333	1.65105		4.66333	1.65105
4.66667	1.65462		4.66667	1.65462
4.67	1.66059		4.67	1.66059
4.67333	1.66655		4.67333	1.66655
4.67667	1.67251		4.67667	1.67251
4.68	1.68085		4.68	1.68085
4.68333	1.6892		4.68333	1.6892
4.68667	1.69992		4.68667	1.69992
4.69	1.71304		4.69	1.71304
4.69333	1.72615		4.69333	1.72615
4.69667	1.74046		4.69667	1.74046
4.7	1.75714		4.7	1.75714
4.70333	1.77503		4.70333	1.77503
4.70667	1.7941		4.70667	1.7941
4.71	1.81556		4.71	1.81556
4.71333	1.8394		4.71333	1.8394
4.71667	1.86563		4.71667	1.86563
4.72	1.89543		4.72	1.89543
4.72333	1.92761		4.72333	1.92761
4.72667	1.96338		4.72667	1.96338
4.73	2.00272		4.73	2.00272
4.73333	2.04563		4.73333	2.04563
4.73667	2.09212		4.73667	2.09212
4.74	2.14696		4.74	2.14696
4.74333	2.20656		4.74333	2.20656
4.74667	2.27332		4.74667	2.27332
4.75	2.34842		4.75	2.34842
4.75333	2.43187		4.75333	2.43187
4.75667	2.52604		4.75667	2.52604
4.76	2.63095		4.76	2.63095
4.76333	2.75016		4.76333	2.75016
4.76667	2.88248		4.76667	2.88248
4.77	3.0303		4.77	3.0303
4.77333	3.19481		4.77333	3.19481
4.77667	3.37839		4.77667	3.37839
4.78	3.58224		4.78	3.58224
4.78333	3.80635		4.78333	3.80635
4.78667	4.05431		4.78667	4.05431
4.79	4.32491		4.79	4.32491
4.79333	4.61698		4.79333	4.61698
4.79667	4.93169		4.79667	4.93169
4.8	5.26905		4.8	5.26905
4.80333	5.62787		4.80333	5.62787
4.80667	6.00338		4.80667	6.00338
4.81	6.39796		4.81	6.39796
4.81333	6.80804		4.81333	6.80804
4.81667	7.23124		4.81667	7.23124
4.82	7.66516		4.82	7.66516
4.82333	8.10504		4.82333	8.10504
4.82667	8.55207		4.82667	8.55207
4.83	9.00149		4.83	9.00149
4.83333	9.44734		4.83333	9.44734
4.83667	9.8896		4.83667	9.8896
4.84	10.3259		4.84	10.3259
4.84333	10.7527		4.84333	10.7527
4.84667	11.1675		4.84667	11.1675
4.85	11.5716		4.85	11.5716
4.85333	11.9638		4.85333	11.9638
4.85667	12.3405		4.85667	12.3405
4.86	12.7053		4.86	12.7053
4.86333	13.0546		4.86333	13.0546
4.86667	13.3884		4.86667	13.3884
4.87	13.7067		4.87	13.7067
4.87333	14.0107		4.87333	14.0107
4.87667	14.2968		4.87667	14.2968
4.88	14.571		4.88	14.571
4.88333	14.8296		4.88333	14.8296
4.88667	15.0788		4.88667	15.0788
4.89	15.3172		4.89	15.3172
4.89333	15.5461		4.89333	15.5461
4.89667	15.7595		4.89667	15.7595
4.9	15.9609		4.9	15.9609
4.90333	16.1505		4.90333	16.1505
4.90667	16.3305		4.90667	16.3305
4.91	16.5009		4.91	16.5009
4.91333	16.6678		4.91333	16.6678
4.91667	16.8312		4.91667	16.8312
4.92	16.9885		4.92	16.9885
4.92333	17.1387		4.92333	17.1387
4.92667	17.283		4.92667	17.283
4.93	17.4201		4.93	17.4201
4.93333	17.55		4.93333	17.55
4.93667	17.674		4.93667	17.674
4.94	17.7932		4.94	17.7932
4.94333	17.9052		4.94333	17.9052
4.94667	18.0113		4.94667	18.0113
4.95	18.1127		4.95	18.1127
4.95333	18.2068		4.95333	18.2068
4.95667	18.2939		4.95667	18.2939
4.96	18.3749		4.96	18.3749
4.96333	18.45		4.96333	18.45
4.96667	18.5168		4.96667	18.5168
4.97	18.5764		4.97	18.5764
4.97333	18.63		4.97333	18.63
4.97667	18.6753		4.97667	18.6753
4.98	18.7135		4.98	18.7135
4.98333	18.7457		4.98333	18.7457
4.98667	18.7707		4.98667	18.7707
4.99	18.7886		4.99	18.7886
4.99333	18.8005		4.99333	18.8005
4.99667	18.8053		4.99667	18.8053
5	18.8017		5	18.8017
5.00333	18.791		5.00333	18.791
5.00667	18.7731		5.00667	18.7731
5.01	18.7504		5.01	18.7504
5.01333	18.7206		5.01333	18.7206
5.01667	18.6861		5.01667	18.6861
5.02	18.6455		5.02	18.6455
5.02333	18.5978		5.02333	18.5978
5.02667	18.5442		5.02667	18.5442
5.03	18.4846		5.03	18.4846
5.03333	18.4202		5.03333	18.4202
5.03667	18.3511		5.03667	18.3511
5.04	18.276		5.04	18.276
5.04333	18.1985		5.04333	18.1985
5.04667	18.1139		5.04667	18.1139
5.05	18.0244		5.05	18.0244
5.05333	17.9303		5.05333	17.9303
5.05667	17.8301		5.05667	17.8301
5.06	17.7264		5.06	17.7264
5.06333	17.6179		5.06333	17.6179
5.06667	17.5047		5.06667	17.5047
5.07	17.3879		5.07	17.3879
5.07333	17.2675		5.07333	17.2675
5.07667	17.1411		5.07667	17.1411
5.08	17.0135		5.08	17.0135
5.08333	16.88		5.08333	16.88
5.08667	16.7441		5.08667	16.7441
5.09	16.6035		5.09	16.6035
5.09333	16.4616		5.09333	16.4616
5.09667	16.3186		5.09667	16.3186
5.1	16.1731		5.1	16.1731
5.10333	16.0229		5.10333	16.0229
5.10667	15.8691		5.10667	15.8691
5.11	15.7094		5.11	15.7094
5.11333	15.5437		5.11333	15.5437
5.11667	15.3756		5.11667	15.3756
5.12	15.2063		5.12	15.2063
5.12333	15.0359		5.12333	15.0359
5.12667	14.8654		5.12667	14.8654
5.13	14.6925		5.13	14.6925
5.13333	14.5161		5.13333	14.5161
5.13667	14.3409		5.13667	14.3409
5.14	14.1621		5.14	14.1621
5.14333	13.9809		5.14333	13.9809
5.14667	13.7997		5.14667	13.7997
5.15	13.6185		5.15	13.6185
5.15333	13.4337		5.15333	13.4337
5.15667	13.2501		5.15667	13.2501
5.16	13.0665		5.16	13.0665
5.16333	12.8806		5.16333	12.8806
5.16667	12.6958		5.16667	12.6958
5.17	12.511		5.17	12.511
5.17333	12.3262		5.17333	12.3262
5.17667	12.1403		5.17667	12.1403
5.18	11.9567		5.18	11.9567
5.18333	11.7719		5.18333	11.7719
5.18667	11.5871		5.18667	11.5871
5.19	11.4036		5.19	11.4036
5.19333	11.2212		5.19333	11.2212
5.19667	11.04		5.19667	11.04
5.2	10.86		5.2	10.86
5.20333	10.6835		5.20333	10.6835
5.20667	10.5071		5.20667	10.5071
5.21	10.3331		5.21	10.3331
5.21333	10.1614		5.21333	10.1614
5.21667	9.99093		5.21667	9.99093
5.22	9.82285		5.22	9.82285
5.22333	9.65595		5.22333	9.65595
5.22667	9.49144		5.22667	9.49144
5.23	9.32932		5.23	9.32932
5.23333	9.16839		5.23333	9.16839
5.23667	9.01222		5.23667	9.01222
5.24	8.85844		5.24	8.85844
5.24333	8.70705		5.24333	8.70705
5.24667	8.55923		5.24667	8.55923
5.25	8.41379		5.25	8.41379
5.25333	8.27193		5.25333	8.27193
5.25667	8.13365		5.25667	8.13365
5.26	7.99775		5.26	7.99775
5.26333	7.86424		5.26333	7.86424
5.26667	7.7343		5.26667	7.7343
5.27	7.60674		5.27	7.60674
5.27333	7.48277		5.27333	7.48277
5.27667	7.36356		5.27667	7.36356
5.28	7.24792		5.28	7.24792
5.28333	7.13587		5.28333	7.13587
5.28667	7.025		5.28667	7.025
5.29	6.9201		5.29	6.9201
5.29333	6.8152		5.29333	6.8152
5.29667	6.71387		5.29667	6.71387
5.3	6.61492		5.3	6.61492
5.30333	6.51956		5.30333	6.51956
5.30667	6.42896		5.30667	6.42896
5.31	6.34074		5.31	6.34074
5.31333	6.25491		5.31333	6.25491
5.31667	6.17266		5.31667	6.17266
5.32	6.09279		5.32	6.09279
5.32333	6.0153		5.32333	6.0153
5.32667	5.9402		5.32667	5.9402
5.33	5.86867		5.33	5.86867
5.33333	5.79834		5.33333	5.79834
5.33667	5.73158		5.33667	5.73158
5.34	5.66721		5.34	5.66721
5.34333	5.60641		5.34333	5.60641
5.34667	5.54681		5.34667	5.54681
5.35	5.4884		5.35	5.4884
5.35333	5.43118		5.35333	5.43118
5.35667	5.37753		5.35667	5.37753
5.36	5.32508		5.36	5.32508
5.36333	5.27382		5.36333	5.27382
5.36667	5.22494		5.36667	5.22494
5.37	5.17845		5.37	5.17845
5.37333	5.13434		5.37333	5.13434
5.37667	5.09143		5.37667	5.09143
5.38	5.04971		5.38	5.04971
5.38333	5.01037		5.38333	5.01037
5.38667	4.97103		5.38667	4.97103
5.39	4.93169		5.39	4.93169
5.39333	4.89354		5.39333	4.89354
5.39667	4.85897		5.39667	4.85897
5.4	4.82678		5.4	4.82678
5.40333	4.79341		5.40333	4.79341
5.40667	4.7648		5.40667	4.7648
5.41	4.73499		5.41	4.73499
5.41333	4.70519		5.41333	4.70519
5.41667	4.67658		5.41667	4.67658
5.42	4.64797		5.42	4.64797
5.42333	4.62174		5.42333	4.62174
5.42667	4.59552		5.42667	4.59552
5.43	4.56929		5.43	4.56929
5.43333	4.54545		5.43333	4.54545
5.43667	4.52161		5.43667	4.52161
5.44	4.49657		5.44	4.49657
5.44333	4.47392		5.44333	4.47392
5.44667	4.45127		5.44667	4.45127
5.45	4.42863		5.45	4.42863
5.45333	4.40598		5.45333	4.40598
5.45667	4.38452		5.45667	4.38452
5.46	4.36187		5.46	4.36187
5.46333	4.3416		5.46333	4.3416
5.46667	4.32134		5.46667	4.32134
5.47	4.30107		5.47	4.30107
5.47333	4.282		5.47333	4.282
5.47667	4.26412		5.47667	4.26412
5.48	4.24385		5.48	4.24385
5.48333	4.22478		5.48333	4.22478
5.48667	4.2057		5.48667	4.2057
5.49	4.18544		5.49	4.18544
5.49333	4.16636		5.49333	4.16636
5.49667	4.14729		5.49667	4.14729
5.5	4.1306		5.5	4.1306
5.50333	4.1151		5.50333	4.1151
5.50667	4.09961		5.50667	4.09961
5.51	4.08292		5.51	4.08292
5.51333	4.06623		5.51333	4.06623
5.51667	4.04835		5.51667	4.04835
5.52	4.02927		5.52	4.02927
5.52333	4.01139		5.52333	4.01139
5.52667	3.99351		5.52667	3.99351
5.53	3.97801		5.53	3.97801
5.53333	3.96132		5.53333	3.96132
5.53667	3.94702		5.53667	3.94702
5.54	3.93033		5.54	3.93033
5.54333	3.91483		5.54333	3.91483
5.54667	3.89814		5.54667	3.89814
5.55	3.88384		5.55	3.88384
5.55333	3.86715		5.55333	3.86715
5.55667	3.85284		5.55667	3.85284
5.56	3.83973		5.56	3.83973
5.56333	3.82662		5.56333	3.82662
5.56667	3.81231		5.56667	3.81231
5.57	3.80039		5.57	3.80039
5.57333	3.78966		5.57333	3.78966
5.57667	3.77774		5.57667	3.77774
5.58	3.76582		5.58	3.76582
5.58333	3.75628		5.58333	3.75628
5.58667	3.74556		5.58667	3.74556
5.59	3.73483		5.59	3.73483
5.59333	3.72529		5.59333	3.72529
5.59667	3.71575		5.59667	3.71575
5.6	3.70741		5.6	3.70741
5.60333	3.70026		5.60333	3.70026
5.60667	3.6943		5.60667	3.6943
5.61	3.69072		5.61	3.69072
5.61333	3.68714		5.61333	3.68714
5.61667	3.68476		5.61667	3.68476
5.62	3.68357		5.62	3.68357
5.62333	3.68476		5.62333	3.68476
5.62667	3.68476		5.62667	3.68476
5.63	3.68595		5.63	3.68595
5.63333	3.68834		5.63333	3.68834
5.63667	3.6931		5.63667	3.6931
5.64	3.69787		5.64	3.69787
5.64333	3.70264		5.64333	3.70264
5.64667	3.71218		5.64667	3.71218
5.65	3.72052		5.65	3.72052
5.65333	3.73125		5.65333	3.73125
5.65667	3.74317		5.65667	3.74317
5.66	3.75509		5.66	3.75509
5.66333	3.7694		5.66333	3.7694
5.66667	3.7837		5.66667	3.7837
5.67	3.7992		5.67	3.7992
5.67333	3.81827		5.67333	3.81827
5.67667	3.83615		5.67667	3.83615
5.68	3.85642		5.68	3.85642
5.68333	3.87788		5.68333	3.87788
5.68667	3.90053		5.68667	3.90053
5.69	3.92199		5.69	3.92199
5.69333	3.94583		5.69333	3.94583
5.69667	3.96967		5.69667	3.96967
5.7	3.99351		5.7	3.99351
5.70333	4.01855		5.70333	4.01855
5.70667	4.04358		5.70667	4.04358
5.71	4.06981		5.71	4.06981
5.71333	4.09484		5.71333	4.09484
5.71667	4.11868		5.71667	4.11868
5.72	4.14371		5.72	4.14371
5.72333	4.16875		5.72333	4.16875
5.72667	4.19259		5.72667	4.19259
5.73	4.21762		5.73	4.21762
5.73333	4.24266		5.73333	4.24266
5.73667	4.2665		5.73667	4.2665
5.74	4.29034		5.74	4.29034
5.74333	4.31538		5.74333	4.31538
5.74667	4.33803		5.74667	4.33803
5.75	4.35948		5.75	4.35948
5.75333	4.38094		5.75333	4.38094
5.75667	4.39882		5.75667	4.39882
5.76	4.4179		5.76	4.4179
5.76333	4.43459		5.76333	4.43459
5.76667	4.45127		5.76667	4.45127
5.77	4.46916		5.77	4.46916
5.77333	4.48465		5.77333	4.48465
5.77667	4.49896		5.77667	4.49896
5.78	4.51446		5.78	4.51446
5.78333	4.52757		5.78333	4.52757
5.78667	4.53949		5.78667	4.53949
5.79	4.55022		5.79	4.55022
5.79333	4.56095		5.79333	4.56095
5.79667	4.57287		5.79667	4.57287
5.8	4.5836		5.8	4.5836
5.80333	4.59313		5.80333	4.59313
5.80667	4.60267		5.80667	4.60267
5.81	4.61102		5.81	4.61102
5.81333	4.61817		5.81333	4.61817
5.81667	4.62413		5.81667	4.62413
5.82	4.63128		5.82	4.63128
5.82333	4.63605		5.82333	4.63605
5.82667	4.64082		5.82667	4.64082
5.83	4.64559		5.83	4.64559
5.83333	4.64916		5.83333	4.64916
5.83667	4.65274		5.83667	4.65274
5.84	4.65512		5.84	4.65512
5.84333	4.65631		5.84333	4.65631
5.84667	4.6587		5.84667	4.6587
5.85	4.65989		5.85	4.65989
5.85333	4.6587		5.85333	4.6587
5.85667	4.6587		5.85667	4.6587
5.86	4.65631		5.86	4.65631
5.86333	4.65512		5.86333	4.65512
5.86667	4.65393		5.86667	4.65393
5.87	4.65155		5.87	4.65155
5.87333	4.64797		5.87333	4.64797
5.87667	4.64559		5.87667	4.64559
5.88	4.64201		5.88	4.64201
5.88333	4.63963		5.88333	4.63963
5.88667	4.63605		5.88667	4.63605
5.89	4.63247		5.89	4.63247
5.89333	4.6277		5.89333	4.6277
5.89667	4.62294		5.89667	4.62294
5.9	4.61698		5.9	4.61698
5.90333	4.61102		5.90333	4.61102
5.90667	4.60625		5.90667	4.60625
5.91	4.59909		5.91	4.59909
5.91333	4.59194		5.91333	4.59194
5.91667	4.58598		5.91667	4.58598
5.92	4.57883		5.92	4.57883
5.92333	4.57287		5.92333	4.57287
5.92667	4.56572		5.92667	4.56572
5.93	4.55976		5.93	4.55976
5.93333	4.55379		5.93333	4.55379
5.93667	4.54664		5.93667	4.54664
5.94	4.5383		5.94	4.5383
5.94333	4.53115		5.94333	4.53115
5.94667	4.5228		5.94667	4.5228
5.95	4.51565		5.95	4.51565
5.95333	4.5073		5.95333	4.5073
5.95667	4.50015		5.95667	4.50015
5.96	4.493		5.96	4.493
5.96333	4.48704		5.96333	4.48704
5.96667	4.47989		5.96667	4.47989
5.97	4.47273		5.97	4.47273
5.97333	4.46439		5.97333	4.46439
5.97667	4.45843		5.97667	4.45843
5.98	4.45127		5.98	4.45127
5.98333	4.44293		5.98333	4.44293
5.98667	4.43578		5.98667	4.43578
5.99	4.43101		5.99	4.43101
5.99333	4.42266		5.99333	4.42266
5.99667	4.41432		5.99667	4.41432
6	4.40598		6	4.40598
6.00333	4.39763		6.00333	4.39763
6.00667	4.38809		6.00667	4.38809
6.01	4.37975		6.01	4.37975
6.01333	4.3726		6.01333	4.3726
6.01667	4.36306		6.01667	4.36306
6.02	4.35472		6.02	4.35472
6.02333	4.34637		6.02333	4.34637
6.02667	4.33683		6.02667	4.33683
6.03	4.32849		6.03	4.32849
6.03333	4.32134		6.03333	4.32134
6.03667	4.31299		6.03667	4.31299
6.04	4.30465		6.04	4.30465
6.04333	4.29749		6.04333	4.29749
6.04667	4.28796		6.04667	4.28796
6.05	4.27842		6.05	4.27842
6.05333	4.26769		6.05333	4.26769
6.05667	4.25816		6.05667	4.25816
6.06	4.24862		6.06	4.24862
6.06333	4.23789		6.06333	4.23789
6.06667	4.22835		6.06667	4.22835
6.07	4.21762		6.07	4.21762
6.07333	4.20809		6.07333	4.20809
6.07667	4.19736		6.07667	4.19736
6.08	4.18782		6.08	4.18782
6.08333	4.1759		6.08333	4.1759
6.08667	4.16517		6.08667	4.16517
6.09	4.15325		6.09	4.15325
6.09333	4.14133		6.09333	4.14133
6.09667	4.12941		6.09667	4.12941
6.1	4.1163		6.1	4.1163
6.10333	4.10438		6.10333	4.10438
6.10667	4.09245		6.10667	4.09245
6.11	4.07934		6.11	4.07934
6.11333	4.06504		6.11333	4.06504
6.11667	4.05073		6.11667	4.05073
6.12	4.03643		6.12	4.03643
6.12333	4.02093		6.12333	4.02093
6.12667	4.00543		6.12667	4.00543
6.13	3.98993		6.13	3.98993
6.13333	3.97325		6.13333	3.97325
6.13667	3.95536		6.13667	3.95536
6.14	3.93867		6.14	3.93867
6.14333	3.92079		6.14333	3.92079
6.14667	3.90291		6.14667	3.90291
6.15	3.88622		6.15	3.88622
6.15333	3.86953		6.15333	3.86953
6.15667	3.85165		6.15667	3.85165
6.16	3.83377		6.16	3.83377
6.16333	3.81589		6.16333	3.81589
6.16667	3.79801		6.16667	3.79801
6.17	3.77893		6.17	3.77893
6.17333	3.75986		6.17333	3.75986
6.17667	3.74079		6.17667	3.74079
6.18	3.72171		6.18	3.72171
6.18333	3.70145		6.18333	3.70145
6.18667	3.68118		6.18667	3.68118
6.19	3.66092		6.19	3.66092
6.19333	3.64065		6.19333	3.64065
6.19667	3.618		6.19667	3.618
6.2	3.59774		6.2	3.59774
6.20333	3.57628		6.20333	3.57628
6.20667	3.55601		6.20667	3.55601
6.21	3.53694		6.21	3.53694
6.21333	3.51667		6.21333	3.51667
6.21667	3.49641		6.21667	3.49641
6.22	3.47614		6.22	3.47614
6.22333	3.45469		6.22333	3.45469
6.22667	3.43442		6.22667	3.43442
6.23	3.41415		6.23	3.41415
6.23333	3.39508		6.23333	3.39508
6.23667	3.3772		6.23667	3.3772
6.24	3.35932		6.24	3.35932
6.24333	3.34024		6.24333	3.34024
6.24667	3.32355		6.24667	3.32355
6.25	3.30567		6.25	3.30567
6.25333	3.28779		6.25333	3.28779
6.25667	3.26991		6.25667	3.26991
6.26	3.25322		6.26	3.25322
6.26333	3.23653		6.26333	3.23653
6.26667	3.22104		6.26667	3.22104
6.27	3.20435		6.27	3.20435
6.27333	3.18766		6.27333	3.18766
6.27667	3.17216		6.27667	3.17216
6.28	3.15666		6.28	3.15666
6.28333	3.14116		6.28333	3.14116
6.28667	3.12686		6.28667	3.12686
6.29	3.11494		6.29	3.11494
6.29333	3.10302		6.29333	3.10302
6.29667	3.0911		6.29667	3.0911
6.3	3.07798		6.3	3.07798
6.30333	3.06606		6.30333	3.06606
6.30667	3.05533		6.30667	3.05533
6.31	3.04341		6.31	3.04341
6.31333	3.03388		6.31333	3.03388
6.31667	3.02434		6.31667	3.02434
6.32	3.0148		6.32	3.0148
6.32333	3.00884		6.32333	3.00884
6.32667	3.00169		6.32667	3.00169
6.33	2.99454		6.33	2.99454
6.33333	2.98738		6.33333	2.98738
6.33667	2.98142		6.33667	2.98142
6.34	2.97427		6.34	2.97427
6.34333	2.96831		6.34333	2.96831
6.34667	2.96235		6.34667	2.96235
6.35	2.95758		6.35	2.95758
6.35333	2.95281		6.35333	2.95281
6.35667	2.94805		6.35667	2.94805
6.36	2.94328		6.36	2.94328
6.36333	2.93851		6.36333	2.93851
6.36667	2.93374		6.36667	2.93374
6.37	2.92897		6.37	2.92897
6.37333	2.9254		6.37333	2.9254
6.37667	2.92182		6.37667	2.92182
6.38	2.91824		6.38	2.91824
6.38333	2.91586		6.38333	2.91586
6.38667	2.91228		6.38667	2.91228
6.39	2.91109		6.39	2.91109
6.39333	2.90871		6.39333	2.90871
6.39667	2.90751		6.39667	2.90751
6.4	2.90513		6.4	2.90513
6.40333	2.90275		6.40333	2.90275
6.40667	2.90036		6.40667	2.90036
6.41	2.89798		6.41	2.89798
6.41333	2.89559		6.41333	2.89559
6.41667	2.89202		6.41667	2.89202
6.42	2.88963		6.42	2.88963
6.42333	2.88725		6.42333	2.88725
6.42667	2.88486		6.42667	2.88486
6.43	2.88129		6.43	2.88129
6.43333	2.8801		6.43333	2.8801
6.43667	2.87771		6.43667	2.87771
6.44	2.87414		6.44	2.87414
6.44333	2.87294		6.44333	2.87294
6.44667	2.87056		6.44667	2.87056
6.45	2.87056		6.45	2.87056
6.45333	2.86937		6.45333	2.86937
6.45667	2.86698		6.45667	2.86698
6.46	2.8646		6.46	2.8646
6.46333	2.86222		6.46333	2.86222
6.46667	2.85864		6.46667	2.85864
6.47	2.85506		6.47	2.85506
6.47333	2.85268		6.47333	2.85268
6.47667	2.8491		6.47667	2.8491
6.48	2.84433		6.48	2.84433
6.48333	2.84195		6.48333	2.84195
6.48667	2.83837		6.48667	2.83837
6.49	2.83599		6.49	2.83599
6.49333	2.83241		6.49333	2.83241
6.49667	2.82884		6.49667	2.82884
6.5	2.82526		6.5	2.82526
6.50333	2.82288		6.50333	2.82288
6.50667	2.81692		6.50667	2.81692
6.51	2.81096		6.51	2.81096
6.51333	2.80499		6.51333	2.80499
6.51667	2.79784		6.51667	2.79784
6.52	2.7895		6.52	2.7895
6.52333	2.78234		6.52333	2.78234
6.52667	2.77638		6.52667	2.77638
6.53	2.77042		6.53	2.77042
6.53333	2.76327		6.53333	2.76327
6.53667	2.7585		6.53667	2.7585
6.54	2.75135		6.54	2.75135
6.54333	2.74181		6.54333	2.74181
6.54667	2.73347		6.54667	2.73347
6.55	2.72393		6.55	2.72393
6.55333	2.71559		6.55333	2.71559
6.55667	2.70724		6.55667	2.70724
6.56	2.69771		6.56	2.69771
6.56333	2.68936		6.56333	2.68936
6.56667	2.67982		6.56667	2.67982
6.57	2.6691		6.57	2.6691
6.57333	2.65837		6.57333	2.65837
6.57667	2.64645		6.57667	2.64645
6.58	2.63453		6.58	2.63453
6.58333	2.6226		6.58333	2.6226
6.58667	2.61068		6.58667	2.61068
6.59	2.59757		6.59	2.59757
6.59333	2.58446		6.59333	2.58446
6.59667	2.57254		6.59667	2.57254
6.6	2.55942		6.6	2.55942
6.60333	2.54631		6.60333	2.54631
6.60667	2.5332		6.60667	2.5332
6.61	2.52008		6.61	2.52008
6.61333	2.50578		6.61333	2.50578
6.61667	2.49028		6.61667	2.49028
6.62	2.47359		6.62	2.47359
6.62333	2.4569		6.62333	2.4569
6.62667	2.44021		6.62667	2.44021
6.63	2.42472		6.63	2.42472
6.63333	2.41041		6.63333	2.41041
6.63667	2.39611		6.63667	2.39611
6.64	2.38299		6.64	2.38299
6.64333	2.36869		6.64333	2.36869
6.64667	2.35319		6.64667	2.35319
6.65	2.33531		6.65	2.33531
6.65333	2.31862		6.65333	2.31862
6.65667	2.30074		6.65667	2.30074
[truncated: 16,005 more rows]
